# Supplementary material for: Correlation of choroidal thickness and ametropiain young adolescence
Source: PLoS One. 2017 Apr 12;12(4):e0174385. doi: 10.1371/journal.pone.0174385 (PMC5389608; doi:10.1371/journal.pone.0174385)
Supplement: S1 File — Original measured data and personal information of subjects. (XLSX) [file pone.0174385.s001.xlsx]

## Sheet: Sheet1
SEX	AGE（years）	OD/OS	DS	DC	axis	spherical equivalence	CORRECTED VA	Axial length(mm)	t2(μm）	t1（μm）	SF（μm）	n1（μm）	n2（μm）
male	8	od	0	1.25	95	0.625	1	23.46	289	309	314	248	203
	8	os	0	1.5	80	0.75	1	23.53	274	287	289	277	207
female	13	od	-3.5	-1.5	5	-4.25	0.8	24.38	191	217	258	257	239
	13	os	-4	-2	175	-5	0.8	25.11	186	216	238	230	211
male	10	od	-0.25	0.5	75	0	1	23.33	339	332	326	281	236
	10	os	-0.5	1	90	0	1	23.36	347	330	329	322	257
male	10	od	-2.5			-2.5	1	24.29	324	314	306	273	220
	10	os	-2.5			-2.5	1	24.57	313	309	281	251	165
male	8	od	0	0.5	90	0.25	1	23.2	252	224	207	159	132
	8	os	-0.25	0.5	90	0	1	23.35	244	224	232	187	155
male	17	od	-4.5	-1	180	-5	1	27.4	328	296	226	216	155
	17	os	-3.25	-1	5	-3.75	1	27.1	323	302	265	191	142
female	12	od	-0.5	0.75	95	-0.125	1	22.94	416	396	375	322	267
	12	os		-0.75	170	-0.375	1	23.02	406	373	351	265	231
female	9	od	-1.25			-1.25	1	23.97	194	187	185	171	166
	9	os	-1.25			-1.25	1	24.18	179	167	157	140	124
male	8	od	-1	-0.5	175	-1.25	1	25.14	281	271	257	213	123
	8	os	-1.25	-0.75	180	-1.625	1	25.42	282	229	223	211	113
female	6	od	0	3	90	1.5	1	21.9	330	314	313	297	286
	6	os	-0.75	3.25	85	0.875	0.8	21.9	358	395	411	358	314
female	11	od	-4	-0.75	180	-4.375	1	24.98	233	216	171	163	156
	11	os	-4	-0.75	175	-4.375	1	24.89	182	171	163	148	139
male	10	od	-1.75	-2.75	80	-3.125	1	24.78	216	199	196	159	130
	10	os	-2.75	-2.75	180	-4.125	1	24.98	221	198	186	151	126
female	12	od	-0.25			-0.25	1	25.1	321	366	423	358	270
	12	os	-0.5			-0.5	1	24.64	430	460	473	420	322
male	7	od	-4	4	95	-2	0.8	23.19	306	315	340	311	289
	7	os	-1.5	2.75	95	-0.125	0.6	23.07	356	342	358	334	271
female	11	od	-2.75			-2.75	1	25.04	314	309	289	262	224
	11	os	-2.5			-2.5	1	25.08	356	342	338	309	244
female	13	od	-1.25			-1.25	1	24.27	224	213	216	209	171
	13	os	-1.75			-1.75	1	24.5	285	235	240	213	198
female	9	od	-0.75	-0.5	150	-1	0.8	22.58	349	356	323	240	148
	9	os	-1.5			-1.5	0.8	22.66	334	305	314	244	186
male	12	od	-2.25			-2.25	1	25.05	276	275	260	224	166
	12	os	-1.75			-1.75	1	24.75	260	296	281	245	218
male	7	od	0.75	0.5	100	1	0.8	22.56	273	313	320	261	196
	7	os	1	1	85	1.5	0.8	22.4	277	305	354	321	244
male	15	od	-1.75	-0.5	180	-2	1	24.64	279	256	213	195	183
	15	os	-1.5	-0.5	170	-1.75	1	24.63	269	226	212	188	170
female	5	od	-0.5	2.25	90	0.625	0.6	23.98	273	241	223	171	109
	5	os	-0.5	1.75	90	0.375	0.6	23.82	294	248	216	175	120
male	12	od	-2.25			-2.25	1	25.32	392	362	354	260	208
	12	os	-2.25			-2.25	1	25.2	338	293	267	244	218
female	10	od	-3.5			-3.5	1	25.17	321	294	282	269	232
	10	os	-3.5			-3.5	1	25.13	245	228	223	205	191
male	12	od	-2.5	-0.75	180	-2.875	1	25.65	322	342	367	329	295
	12	os	-3			-3	1	25.8	366	347	341	269	221
male	11	od	-2.5			-2.5	1	26.2	392	375	334	281	232
	11	os	-1.25			-1.25	1	25.85	357	335	305	269	202
female	8	od	-1.25			-1.25	1	23.9	236	239	257	203	131
	8	os	-1			-1	1	23.73	303	212	236	212	138
female	10	od	-0.5	-0.75	80	-0.875	1	23.77	366	354	346	305	297
	10	os	-0.25	2	80	0.75	1	23.22	379	403	443	415	321
male	6	od	0.5	0.5	10	0.75	0.8	23.33	313	305	295	232	165
	6	os	0.5	0.5	175	0.75	0.8	23.42	244	246	209	183	128
male	11	od	-3.75			-3.75	1	24.48	305	309	314	262	218
	11	os	-3.75			-3.75	1	24.48	318	297	299	268	239
male	8	od	0.5	2.25	90	1.625	1	22.21	321	314	387	362	314
	8	os	0.5	2	90	1.5	1	22.22	318	367	417	362	297
female	11	od	-2			-2	1	25.54	205	240	248	213	206
	11	os	-2.25			-2.25	1	25.52	232	213	190	161	117
male	8	od	-2			-2	1	25.5	340	372	383	313	253
	8	os	-2.5			-2.5	0.8	25.62	361	347	314	244	182
female	10	od	-1.5	-2.25	175	-2.625	0.8	23.02	306	309	298	224	146
	10	os	-2	-2.25	180	-3.125	0.9	22.86	387	395	358	244	149
female	14	od	-3.5	-0.5	180	-3.75	0.8	24.61	261	262	253	192	155
	14	os	-4.25			-4.25	0.8	24.76	250	242	226	188	157
male	10	od	-3			-3	1	24.76	256	236	221	185	157
	10	os	-2.75			-2.75	1	24.88	197	181	196	190	165
male	12	od	-2			-2	1	24.22	337	301	299	267	232
	12	os	-2.25			-2.25	1	24.31	296	269	258	240	193
female	10	od	-1.5			-1.5	1	24.39	290	278	256	173	137
	10	os	-1.25			-1.25	1	24.42	276	257	233	185	151
male	12	od	-1.5	-1	175	-2	1	24.32	279	266	257	228	217
	12	os	-1.5	-1	175	-2	1	24.32	285	269	248	209	177
female	10	od	-1.75			-1.75	1	24.06	356	346	290	233	192
	10	os	-1.75			-1.75	1	24.02	318	298	260	224	170
male	5	od	-0.5	1	90	0	0.8	22.63	342	366	390	339	301
	5	os	-0.75	1.75	75	0.125	0.8	22.65	399	395	403	354	301
female	13	od	-7.5			-7.5	1	26.28	215	180	171	151	133
	13	os	-7.25			-7.25	1	26.33	284	262	215	180	143
female	9	od	-2.25	-0.75	180	-2.625	1	23.86	273	256	179	169	117
	9	os	-1.5	-0.75	180	-1.875	1	23.5	240	228	220	167	118
female	18	od	-1			-1	1	23.87	253	273	253	220	208
	18	os	-0.75			-0.75	1	23.78	264	299	302	229	203
male	10	od	-0.5	-1	5	-1	1	24.14	269	265	294	255	244
	10	os	-1	2	90	0	1	23.88	247	283	329	279	209
male	9	od	-2.5			-2.5	0.8	23.93	349	355	367	326	282
	9	os	-3	-0.5	180	-3.25	0.8	23.95	202	261	310	256	213
male	11	od	-0.25	-2	5	-1.25	1	23.75	375	396	377	298	212
	11	os	-3	-0.5	180	-3.25	1	24.78	233	257	250	199	147
male	7	od	0	-1.5	180	-0.75	1	23.77	386	404	375	318	269
	7	os	-1	1.25	90	-0.375	1	23.74	392	370	354	314	228
female	10	od	0	1.75	90	0.875	1	22.56	269	297	342	309	305
	10	os	0.25	2.5	100	1.5	1	22.29	299	297	290	287	267
female	7	od	0.25	0.75	90	0.625	1	22.46	313	331	338	321	277
	7	os	0	0.5	90	0.25	1	22.46	334	323	330	308	230
female	5	od	-1.5	1.75	80	-0.625	0.8	22.56	348	322	354	318	229
	5	os	-0.5	1.5	100	0.25	0.8	22.29	321	393	389	347	235
female	10	od	-2.75			-2.75	1	24.65	205	206	188	127	101
	10	os	-2.5	-0.5	180	-2.75	1	24.75	215	197	179	145	109
